# Supplementary material for: Platelet Reactivity and Outcomes after Off-Pump Coronary Surgery in Acute Coronary Syndrome Patients
Source: J Clin Med. 2022 Jun 8;11(12):3285. doi: 10.3390/jcm11123285 (PMC9224657; doi:10.3390/jcm11123285)
Supplement: Supplementary file 1 [file jcm-11-03285-s001.zip]

Archive with 1 entries (1 files):
- jcm-1739371-supplementary.pdf
